# Supplementary material for: Effect of Praziquantel Treatment on the Nutritional Status of Children Infected with Schistosoma haematobium
Source: Pathogens. 2025 Jan 29;14(2):123. doi: 10.3390/pathogens14020123 (PMC11858091; doi:10.3390/pathogens14020123)
Supplement: Supplementary file 1 [file pathogens-14-00123-s001.zip]

Archive with 1 entries (1 files):
- pathogens-3374624-supplementary.pdf
